# Supplementary material for: A probiotic bacterium modulates antitumour γδ T-cell responses in lung cancer
Source: Front Immunol. 2026 Mar 24;17:1750569. doi: 10.3389/fimmu.2026.1750569 (PMC13079699; doi:10.3389/fimmu.2026.1750569)
Supplement: Supplementary file 2 [file DataSheet2.xlsx]

## Sheet: Figure 1A
CBM588 (mg/mL)	Donor 1			Donor 2			Donor 3
	gd TCR+	Vδ2+	αβ TCR+	gd TCR+	Vδ2+	αβ TCR+	gd TCR+	Vδ2+	αβ TCR+
0	0.63	0.51	98.6	0.34	0.27	98.7	0.58	0.27	97.7
2.5	0.87	0.69	98.5	2.93	2.85	96.6	4.65	4.43	94.4
5	1.49	1.3	98	8.79	8.67	90.7	14.4	14.1	85.1
10	2.09	1.92	97.4	15.7	15.6	83.7	25.9	25.5	73.4
	% frequency of CD3+ T-cells

## Sheet: Figure 1B
	% 𝛾𝛿 TCR+ V𝛿2+ of CD3+ T-cells
	Donor	Umprimed	CBM588	HMBPP
	336L 1	0.53	14.6	2.02
	336L 2	0.59	11.7	3.8
	336L 3	0.61	13.3	2.83
	3667 1	0.78	59.5	41
	3667 2	0.75	57.4	40
	3667 3	1.13	63.5	41.4
	7260 1	1.7	73.9	26
	7260 2	1.8	71.4	23.6
	7260 3	1.56	73.4	29.2
	% CFSE low 𝛾𝛿 TCR+ V𝛿2+ T-cells
	Donor	Umprimed	CBM588	HMBPP
	336L 1	0	97.6	94.8
	336L 2	4.82	97.2	97.2
	336L 3	1.77	97.8	98.1
	3667 1	35	99.3	98.2
	3667 2	12	99.3	98.1
	3667 3	18	99.2	98.9
	7260 1	16.3	99	98.7
	7260 2	7.27	98.4	98.7
	7260 3	8.27	98.9	98

## Sheet: Figure 1C
Stimulation	Day 4				Day 7				Day 12
	H28	H16	H17	H19	H28	H16	H17	H19	H28	H16	H17	H19
No prime	2.66	10.2	12.3	3.62	3.86	6.86	8.93	2.61	4.2	7.18	11.2	2.06
Spores	7.39	8.33	12.6	3.57	67.3	24.5	44.9	18.2	81.9	45.9	78.8	47.1
CBM588	6.47	7.81	11.4	2.87	47	9	34.3	9.63	88.7	66.9	82.2	42.5
HMBPP	14.7	16.3	21.7	12.9	89.3	74.7	76.5	66.9	89.3	90.9	90.1	84
	% 𝛾𝛿 TCR+ V𝛿2+ of CD3+ T-cells

## Sheet: Figure 1D
Country	Donor ID	No prime	CBM588	HMBPP
UK	H1	0.51	1.92	1.96
UK	H2	0.27	15.6	6.73
UK	H3	0.27	25.5	13.3
UK	H4	2.26	79.6	45
UK	H5	1.44	73.6	25.4
UK	H6	0.67	71.7	38.3
UK	H7	0.86	5.03	5.53
UK	H8	2.98	21.8	11.3
UK	H9	1.68	9.76	2.83
UK	H10	0.65	1.04	2.4
UK	H11	0.17	0.3	16.4
UK	H12	3.46	4.86	27.7
UK	H13	0.78	47.3	15.6
UK	H14	0.15	35.7	6.98
UK	H15	1.52	22.4	4.69
Japan	H16	3.68	66.9	71.9
Japan	H17	7.66	76.9	68.5
Japan	H18	1.17	43.8	48.1
Japan	H19	2.81	42.5	68.7
Jaoan	H20	1.02	55.4	63.7
Japan	H21	1.13	59.5	33
Japan	H22	0.84	54.1	37
Japan	H23	2.94	70	70
Jaoan	H24	2.77	88.7	73.7
Japan	H25	2.05	88.3	66.6
Japan	H26	2.32	65.6	70.2
Japan	H27	1.03	83.5	87.8
Japan	H28	2.73	81.2	78.7
		% 𝛾𝛿 TCR+ V𝛿2+ of CD3+ T-cells

## Sheet: Figure 2A
	No priming				CBM588 primed				CBM588 primed
Donor ID	HMBPP	CBM588	A549		HMBPP	CBM588	A549		HMBPP	CBM588	A549
			WT	BTN3A KO			WT	BTN3A KO			WT	BTN3A KO
H2	16.7	0	0	0	60.58	5.49	1.02	0	42.5	5.45	0	0
H3	0	0	0	0	53.26	4.82	0.22	0	47.6	6.06	0	0
H4	29.4	3.12	0	0	66.938	3.468	2.058	0.015	77.1	4.91	0	0
H5	37.3	2.63	1.79	0	73.828	3.208	0.238	0	28.18	0.53	0.67	0
H6	33.3	0	0	0	67.542	2.922	0.912	0.082	30	2.19	0	0
H7	32.1	0	0	0	27.4	3.97	3.15	1.45	61.5	1.86	0	0
H8	45.8	0	0	0	59	1.71	0	0	64.34	2.46	0	0
H9	55.1	0	0	0	32.3	1.27	0	0	43.8	0	0	0
H10	22.2	0	0	0	58.94	4.57	1.54	0	44.1	3.29	0	0
H11	0	0	0	0	52.13	1.76	0.04	0	28.9	3.53	0	0
H15	46.2	0	0	0	54.34	2.06	1.02	0.2	56.2	1.64	0	0
	% TNF/CD107a+ of V𝛾9V𝛿2+ T-cells

## Sheet: Figure 2B
Country	Donor ID	CBM588 primed			HMBPP primed
		Alone	A549		Alone	A549
			WT	BTN3A KO		WT	BTN3A KO
UK	H2	0.12	1.14	0	0	0	0
UK	H3	0.14	0.36	0	0	0	0
UK	H4	0.062	2.12	0.077	0	0	0
UK	H5	0.072	0.31	0.063	0.42	1.09	0.42
UK	H6	0.058	0.97	0.14	0	0	0
UK	H7	0	3.15	1.45	0	0	0
UK	H8	0.2	0	0.15	0.16	0	0
UK	H9	0	0	0	0	0	0
UK	H10	0.16	1.7	0.075	0	0	0
UK	H11	0.17	0.21	0	0	0	0
UK	H15	0.16	1.18	0.36	0	0	0
Japan	H16	0.12	0.39	0.047	0.074	0.3	0.088
Japan	H17	0.26	1.53	0.061	0.0051	0.12	0.027
Japan	H18	0.13	0.8	0.065	0.032	0.4	0.021
Japan	H19	0.14	0.6	0.096	0.17	0.42	0.088
Japan	H20	0.051	0.18	0.034	0.26	0.066	0.021
Japan	H21	0.04	0.2	0.037	0.13	0.093	0.05
Japan	H22	0.18	0.27	0.18	0.19	0.12	0.061
Japan	H23	0.11	0.17	0.063	0.21	0.21	0.082
Japan	H24	0.097	0.41	0.072	0.12	0.94	0.11
Japan	H25	0.084	0.17	0	0.18	0.082	0.1
Japan	H26	0.14	0.17	0.095	0.31	0.48	0.31
Japan	H27	0.18	0.43	0.21	0.26	0.28	0.094
Japan	H28	0	0.042	0.00553	0.032	0.053	0.025
		% TNF/CD107a+ of V𝛾9V𝛿2+ T-cells

## Sheet: Figure 2C
Donor ID	1:1	2:1
H20	22.21	43.17
H21	25.4	23.35
H19	32.65	33.08
H27	17.37	41.06
H28	3.99	16.58
H17	22.85	45.63
	22.53
	% BTN3A specific killing

## Sheet: Figure 3B
ICI			ICI+CBM588
Donor ID	pre	post	Donor ID	pre	post
P10	0.52	0.85	P1	1.84	2.18
P11	0.62	0.6	P2	0.71	0.9
P12	0.95	0	P3	1.22	2.09
P13	1.6	0.41	P4	1.09	1.22
P14	0.18	0.85	P5	1.28	2.02
P15	0.56	1.45	P6	0.49	0.59
P29	0.2	0.11	P7		6.88
P30	0	0.19	P8		3.11
P31	1.4	2.59	P9		5.68
P32	0.37	0.093	P16	0	0.13
P33	2.16	3.57	P17	0.45	0.9
P34	0.29	0	P18	1.05	0.5
P35	0.14	0.28	P19	0.18	0.3
			P20	0.14	0.12
			P21	0.056	0.07
			P22	0.4	8.53
			P23	0.23	0.84
			P24	0.69	1.6
			P25		0.63
			P26		0.88
			P27		6.49
			P28		0.7
	% CD69+ V𝛿2+ of CD3+ cells

## Sheet: Figure 3C
ICI			ICI+CBM588
Donor ID	pre	post	Donor ID	pre	post
P10	14.9	13.1	P1	19.7	15.1
P11	27.1	35.8	P2	20.7	21.2
P12	31.7	21.5	P3	33.6	37.5
P13	13.8	5.88	P4	15.5	28.7
P14	17.1	46.1	P5	14	21
P15	25.7	32.1	P6	21.3	33.5
P29	1.08	0	P7		20.3
P30	0	0	P8		35.6
P31	4.5	6.05	P9		33.3
P32	0.86	1.87	P16	1.09	1.95
P33	3.85	2.68	P17	0.46	1.21
P34	0.48	0	P18	3.12	2.85
P35	8.67	10.1	P19	0	0
			P20	3.18	2.16
			P21	1.42	1.89
			P22	1.08	10.7
			P23	1.32	3.52
			P24	1.62	6.59
			P25		4.66
			P26		0.79
			P27		10.2
			P28		2.35
	% CD69+ V𝛿1+ of CD3+ cells

## Sheet: Figure 3D
Donor ID	ICI		Donor ID	ICI+CBM588
	pre	post		pre	post
P10	0.52	0.85	P1	1.84	2.18
P11	0.62	0.6	P2	0.71	0.9
P12	0.95	0	P3	1.22	2.09
P13	1.6	0.41	P4	1.09	1.22
P14	0.18	0.85	P5	1.28	2.02
P15	0.56	1.45	P6	0.49	0.59
P29	0.2	0.11	P16	0	0.13
P30	0	0.19	P17	0.45	0.9
P31	1.4	2.59	P18	1.05	0.5
P32	0.37	0.093	P19	0.18	0.3
P33	2.16	3.57	P20	0.14	0.12
P34	0.29	0	P21	0.056	0.07
P35	0.14	0.28	P22	0.4	8.53
			P23	0.23	0.84
			P24	0.69	1.6
	% CD69+ V𝛿2+ of CD3+ cells

[truncated: 23 more sheets: Figure 3E, Figure 4B , Figure 4C, Figure 4D, Figure 4E, Figure 5A, Figure 5B, Figure 5C, Figure 5D, Supplementary Figure 1B, Supplementary Figure 1C, Supplementary Figure 1D, Supplementary Figure 2A, Supplementary Figure 2B, Supplementary Figure 3C, Supplementary Figure 4, Supplementary Figure 5B new, Supplementary Figure 7, Supplementary Figure 8, Supplementary Figure 9 …]
